# Supplementary material for: Isolation and Characterization of Dehalobacter sp. Strain TeCB1 Including Identification of TcbA: A Novel Tetra- and Trichlorobenzene Reductive Dehalogenase
Source: Front Microbiol. 2017 Apr 4;8:558. doi: 10.3389/fmicb.2017.00558 (PMC5379058; doi:10.3389/fmicb.2017.00558)
Supplement: Supplementary file 1 [file Data_Sheet_1.xlsx]

## Sheet: Figure S1
	Figure S1. Product accumulation in reductive dechlorination of 1,2,4,5-TeCB by a mixed culture supplied with hydrogen and acetate. Dechlorination products () 1,3-DCB, (▲) 1,4- DCB, (◆) 1,2,4- TCB. Culture medium contained Ti(III) citrate as chemical reducer and was buffered with sodium bicarbonate. No dechlorination was observed in the abiotic controls. Error bars represent the standard deviatio…

## Sheet: Figure S2
	Figure S2. First round of dilution to extinction series for the isolation of Dehalobacter sp. strain TeCB1. Dilutions a) 10-2, b) 10-4 and c) 10-6. Dechlorination products (●) MCB, () 1,3-DCB, (▲) 1,4- DCB, (◆) 1,2,4- TCB. No dechlorination was observed in the abiotic controls. Culture medium contained amorphous FeS as chemical reducer and was buffered with MOPS. Error bars represent the standar…

## Sheet: Figure S3
	Figure S3. Denaturing gradient gel electrophoresis (DGGE) profile of a) 1,2,4,5-TecB degrading mixed culture containing Dehalobacter sp. strain TeCB1 and Azospira sp. in the first dilution-to-extinction series (10-2), b) Isolated Dehalobacter sp. strain TeCB1 and c) Isolated Azospira sp. Faint visible bands in each lane were analzyed, all of them resulting in background noise.

## Sheet: Figure S4
	Figure S4. Dehalobacter sp. strain TeCB1. a) Negative-stained transmission electron micrograph, arrow indicates single polar flagellum. b) Gram staining, light microscopy (1000x).

## Sheet: Figure S5
	Figure S5. Denaturing gradient gel electrophoresis (DGGE) profiles from 16S rRNA gene amplicons purified from clone libraries from Dehalobacter sp. strain TeCB1 culture. Band sequencing revealed the closest relative to all clones was Dehalobacter restrictus strain PER-K23 (Query cover 99%, Identity 99%). The V3 region of the 16S rRNA gene of the purified plasmids from the clone libraries was ampl…

## Sheet: Figure S6
	>gb|MCHF01000064.1|:99-1674 Dehalobacter sp. TeCB1 NODE_820_length_1800_cov_469.907_ID_211532, whole genome shotgun sequence TTTTATGGAGAGTTTGATCCTGGCTCAGGACGAACGCTGGCGGCGTGCCTAACACATGCAAGTCGAACGG AGATAGTTAATGAAGCTTGCGATTTAGCTATCTTAGTGGCGAACGGGTGAGTAACGCGTGGGTAACCTGC CCTTAAGACCGGGACAACAGCTGGAAACGGCTGCTAATACCGGATGTATTGTCCGAGAGGCATCTCTTGG AGAAGAAAGCTGGCCTCTGAAAATGCTAGCGCTTAGGGATGGACCCGCGTCTGATTAGCTA…
	Figure S6. Full-length 16S rRNA gene sequence from Dehalobacter sp. strain TeCB1.

## Sheet: Figure S7
	Figure S7. Amino acid sequece coverage of TcbA (29.4%). Peptide hits detected by LC/MS/MS are highlighted in red.

## Sheet: Figure S8
	Figure S8. Amino acid sequence alignment for TcbA, versus PceA PER-K23- Dehalobacter restrictus PER-K23 (Mailard et al., 2003, Kruse et al., 2013) (Locus tag of PceA, DEHRE_RS11575) and PceA Y51- Desulfitobacterium hafniense Y51 (Nonaka et al., 2006) (Locus tag of PceA, DSY_RS15180) . Identical residues are marked with (*), similar with (:) or (.) and highlighted in gray and blank when dissimilar…
	Reference:
	1. Sievers F, Wilm A, Dineen D, Gibson TJ, Karplus K, Li W, Lopez R, McWilliam H, Remmert M, Soding J, Thompson JD, Higgins DG. 2011. Fast, scalable generation of high-quality protein multiple sequence alignments using Clustal Omega. Mol Syst Biol 7: 539.

## Sheet: Figure S9
	Figure S9. Rdh gene clusters identified in a) Dehalobacter sp. strain TeCB1 (Locus tag of TcbA, A7D23_RS01445), b) Dehalobacter restrictus strain PER-K23 (Mailard et al., 2003, Kruse et al., 2013)) (Locus tag of PceA, DEHRE_RS11575) and c) Desulfitobacterium hafniense strain Y51 (Nonaka et al., 2006) (Locus tag of PceA, DSY_RS15180). rdhA: catalytic subunit, rdhB, membrane anchoring subunit, rdhC…
	References:
	1. Maillard, J., Schumacher, W., Vazquez, F., Regeard, C., Hagen, W.R., and Holliger, C. (2003). Characterization of the Corrinoid Iron-Sulfur Protein Tetrachloroethene Reductive Dehalogenase of Dehalobacter restrictus. Applied and Environmental Microbiology 69, 4628-4638. 2. Kruse, T., Maillard, J., Goodwin, L., Woyke, T., Teshima, H., Bruce, D., Detter, C., Tapia, R., Han, C., Huntemann, M., We…

## Sheet: Table S1
	Table S1. Bacterial composition of the 1,2,4,5-TeCB degrading enrichment culture. Relative abundance based on the classification of partial 16S rRNA gene obtained by 454- pyrosequencing.
	Bacterium	Relative abundance (%)	NCBI Accession number	% Identity
	Sedimentibacter	64.57	AY221992.1	99
	Dechlorospirillum	7.36	FN555412.1	98
	Uncultured Synergistetes	4.02	AB908684.1	100
	Dehalobacter	0.4	NR121722.1	99
	Desulfovibrio	0.96	EF613477.1	100
	Unclassified	1.41	N/Aa	N/A
	Spirochaeta	13.13	JQ012260.1	95
	Treponema	3.17	JQ086829.1	93
	Bacteroidetes	0.74	N/A	N/A
	Geobacter	0.96	LC003607.1	100
	Pelospora	2.49	DQ173901.1	97
	Aminobacterium	0.28	EU887808.1	99
	Clostridiales	0.51	N/A	N/A
	a Not applicable

[truncated: 6 more sheets: Table S2, Table S3, Table S4, Table S5, Table S6, Table S7]
